# Supplementary material for: Commercial determinants of health—a scoping review of research ‘made in Germany’
Source: Eur J Public Health. 2026 Mar 17;36(2):ckag030. doi: 10.1093/eurpub/ckag030 (PMC13017704; doi:10.1093/eurpub/ckag030)
Supplement: ckag030_Supplementary_Data [file ckag030_supplementary_data.zip]

Archive with 4 entries (4 files):
- ejph-2025-04-om-0262-File008.pdf
- ejph-2025-04-om-0262-File005.pdf
- ejph-2025-04-om-0262-File006.pdf
- ejph-2025-04-om-0262-File007.pdf
